# Supplementary material for: Intracellular ATP levels in mouse cortical excitatory neurons varies with sleep–wake states
Source: Commun Biol. 2020 Sep 7;3:491. doi: 10.1038/s42003-020-01215-6 (PMC7477120; doi:10.1038/s42003-020-01215-6)
Supplement: Supplementary file 6 — Supplementary Data 1 [file 42003_2020_1215_MOESM6_ESM.xlsx]

## Sheet: Fig.1D
	Source data of Fig. 1D
	Thy1-ATeam: Y/C ratio AUC										Student's t-test with Bonferroni correction
	Stim Freq	No. 204	No. 210	No. 216	No. 224	No. 227	No. 256	animal (n)	average	SEM	p. value
	1Hz	3.4911	-1.8643	-1.2819	2.4062	2.62	4.788	6	1.69318	1.09064	0.465746
	10Hz	18.772	5.8531	4.4555	9.2735	5.8682	9.6206	6	8.97382	2.1316	0.0115663
	30Hz	21.3151	7.3649	26.3009	29.6351	26.3188	17.4643	6	21.3999	3.30914	0.00163966
	50Hz	17.3567	24.8879	16.0568	35.4208	35.9453	25.8529	6	25.9201	3.47589	0.000569099
	100Hz	26.6202	16.1865	9.717	22.8573	33.8886	32.7086	6	23.663	3.85646	0.0016514
	One-way ANOVA for frequency-depencence of AUC
	Source	'SS'	'df'	'MS'	'F'	Prob>F'
	Groups	3064.83	4	766.207	16.9862	2.23473e-07
	Error	1353.23	30	45.1077
	Total	4418.06	34
	post hoc Bonferroni test: P < 0.05: 1Hz vs. 30, 50, 100Hz

## Sheet: Fig.1F
	Source data of Fig. 1F
	CaMKII-GCaMP: ΔF/F AUC										Student's t-test with Bonferroni correction
	Stim Freq	No. 249	No. 250	No. 251	No. 252	No. 253	No. 254	animal (n)	average	SEM	p. value
	1Hz	0.028154	0.073892	-0.031011	-0.025046	0.013624	-0.13239	6	-0.0121295	0.0286773	3.44948
	10Hz	0.24691	0.30501	0.19013	0.5945	0.16613	-0.44493	6	0.176292	0.139363	1.30815
	30Hz	1.0931	1.1177	0.94982	1.8062	0.83687	1.7677	6	1.2619	0.171214	0.00361235
	50Hz	2.7394	1.9532	2.102	2.4922	1.9261	2.3711	6	2.264	0.132485	6.27944e-05
	100Hz	1.502	1.5606	2.85		1.7231	2.1835	5	1.96384	0.251732	0.00728312
	One-way ANOVA for frequency-depencence of AUC
	Source	'SS'	'df'	'MS'	'F'	Prob>F'
	Groups	24.558	4	6.13951	44.9134	8.31295e-11
	Error	3.28072	24	0.136697
	Total	27.8387	28
	post hoc Bonferroni test: P < 0.05: 1Hz vs. 30, 50, 100Hz; 10Hz vs. 30, 50, 100Hz

## Sheet: Fig.1H
	Source data of Fig. 1H
	CBF AUC											Student's t-test with Bonferroni correction
	Stim Freq	No. 234	No. 235	No. 236	No. 242	No. 243	No. 248	No. 258	animal (n)	average	SEM	p. value
	1Hz	0.27189	-0.20707	1.4819	-0.1897	0.63359	-0.22752	0.56678	7	0.332839	0.236431	1.04421
	10Hz	1.095	1.579	4.6889	0.60077	2.449	1.0822	0.26811	7	1.68043	0.567215	0.125991
	30Hz	1.4947	4.0824	8.5258	3.2593	6.9712	3.2081	6.652	7	4.88479	0.955225	0.0109581
	50Hz	3.2919	4.2195	7.7515	4.2755	6.5927	2.6176	8.9873	7	5.39086	0.90848	0.00511077
	100Hz	0.71666	3.2645	6.4369	4.3109	8.0148	2.0337	9.5746	7	4.90744	1.22137	0.0348745
	One-way ANOVA for frequency-depencence of AUC
	Source	'SS'	'df'	'MS'	'F'	Prob>F'
	Groups	145.58	4	36.3951	7.20688	0.00034263
	Error	151.501	30	5.05004
	Total	297.082	34
	post hoc Bonferroni test: P < 0.05: 1Hz vs. 30, 50, 100Hz; 10Hz vs. 50Hz

## Sheet: Fig.1I
	Source data of Fig. 1I
	maximum response time (sec)											Student's t-test with Bonferroni correction
	Thy1-ATeam											vs. time of stim end	vs. CaMKII-GCaMP	vs. CBF
	Stim Freq	No. 204	No. 210	No. 224	No. 227	No. 216	No. 246	No. 256	animal (n)	average	SEM	p. value	p. value	p. value
	1Hz	76.617	119.675	14.99	9.36	1.626	41.91	16.57	7	40.1069	16.3869	2.84068	0.0644439	0.410141
	10Hz	3.418	119.807	31.893	8.586	2.991	19.592	13.501	7	28.5411	15.6822	4.64456	0.161987	0.15985
	30Hz	11.196	16.932	16.936	9.124	8.081	7.896	3.891	7	10.5794	1.83509	0.000209467	0.00240156	0.00240087
	50Hz	6.101	16.842	13.537	15.165	8.074	9.621	11.748	7	11.584	1.4683	7.85774e-05	0.000197781	0.000139937
	100Hz	9.577	11.273	11.938		13.799	11.176	11.828	6	11.5985	0.559197	2.43526e-06	2.84708e-07	1.49891e-05
	maximum response time (sec)
	CaMKII-GCaMP
	Stim Freq	No. 249	No. 250	No. 251	No. 252	No. 253	No. 254	animal (n)	average	SEM
	1Hz	0.051	2.062	3.031	3.033	1.057	11.031	6	3.3775	1.60204
	10Hz	1.278	2.959	3.461	2.924	2.243	4.981	6	2.97433	0.505922
	30Hz	2.998	2.981	2.935	2.998	2.98	1.301	6	2.69883	0.279725
	50Hz	3.394	2.934	2.956	2.951	2.926	0.607	6	2.628	0.410916
	100Hz	0.3	0.336	2.262		2.565	0.285	5	1.1496	0.518271
	maximum response time (sec)
	CBF
	Stim Freq	No. 234	No. 235	No. 236	No. 242	No. 243	No. 248	No. 258	animal (n)	average	SEM
	1Hz	36.652	44.494	4.376	24.913	28.201	35.186	2.471	7	25.1847	6.0993
	10Hz	5.31	9.594	3.229	2.397	8.997	2.866	2.437	7	4.97571	1.17724
	30Hz	2.418	4.088	4.117	2.859	4.096	2.646	4.018	7	3.46314	0.294852
	50Hz	1.769	3.889	4.098	2.955	4.159	3.129	3.433	7	3.34743	0.316821
	100Hz	1.623	8.682	2.454	3.098	2.712	3.925	3.103	7	3.65671	0.878571

## Sheet: Fig.1J
	Source data of Fig. 1J
	recovery half time (sec)											Student's t-test with Bonferroni correction
	Thy1-ATeam											vs. CaMKII-GCaMP	vs. CBF
	Stim Freq	No. 204	No. 210	No. 216	No. 224	No. 227	No. 246	No. 256	animal (n)	average	SEM	p. value	p. value
	1Hz	41.662	0.306	106.884	103.486	43.537	76.302	103.431	7	67.944	15.4072
	10Hz	16.809	0.194	2.097	34.761	111.37	99.384	105.366	7	52.8544	19.1004	0.0311748	0.0188428
	30Hz	12.508	12.643	53.835	26.669	32.743	12.924	26.524	7	25.4066	5.66934	0.0024939	0.00138407
	50Hz	10.778	13.241	5.778	27.746	23.951	17.908	14.706	7	16.3011	2.86704	0.000430884	0.000866958
	100Hz	19.581	9.743	13.631	14.653		13.638	12.972	6	14.0363	1.30399	1.73266e-05	0.00555393
	recovery half time (sec)
	CaMKII-GCaMP
	Stim Freq	No. 249	No. 250	No. 251	No. 252	No. 253	No. 254	animal (n)	average	SEM
	1Hz
	10Hz	1.845	0.169	3.445	0.853	2.399	0.734	6	1.57417	0.49847
	30Hz	0.312	0.269	0.291	0.283	0.247	5.678	6	1.18	0.899644
	50Hz	1.676	0.292	0.323	0.368	0.45	1.685	6	0.799	0.279602
	100Hz	2.901	2.671	1.03		0.686	0.69	5	1.5956	0.491322
	recovery half time (sec)
	CBF
	Stim Freq	No. 234	No. 235	No. 236	No. 242	No. 243	No. 248	No. 258	animal (n)	average	SEM
	1Hz
	10Hz	0.684	0.308	1.707	2.026	0.231	1.471	0.754	7	1.02586	0.267274
	30Hz	2.136	0.645	2.041	1.689	4.02	1.44	1.387	7	1.90829	0.398324
	50Hz	2.766	0.583	1.792	1.621	4.922	1.313	7.889	7	2.98371	0.97221
	100Hz	0.326	0.292	11.007	2.248	14.43	1.179	5.868	7	5.05	2.1377

## Sheet: Fig.2D
	Source data of Fig. 2D
	ATP (Z-score)
		No.204	No.216	No.224	No.227	animal (n)	average	SEM
	Wake	5.04647e-19	-1.52345e-16	3.31745e-16	8.20981e-17	4	6.55009e-17	1.01177e-16
	NREMS	0.295954	-0.134064	-0.554137	0.0768191	4	-0.0788569	0.181121
	REMS	-1.1983	-1.20322	-2.13434	-2.45642	4	-1.74807	0.322759
	One-way ANOVA
	Source	'SS'	'df'	'MS'	'F'	Prob>F'
	Columns	7.79764	2	3.89882	21.3473	0.000383343
	Error	1.64374	9	0.182637
	Total	9.44137	11
	post hoc Bonferroni test: P < 0.05 awake vs. REMS, NREMS vs. REMS

## Sheet: Fig.2E
	Source data of Fig. 2E
	CBF (Z-score)
		No.204	No.216	No.224	No.227	animal (n)	average	SEM
	Wake	-2.01455e-15	2.23837e-15	-2.47333e-15	-2.40451e-15	4	-1.16351e-15	1.13845e-15
	NREMS	0.0193071	0.797867	0.725927	-0.22016	4	0.330735	0.25411
	REMS	2.99719	1.31768	2.30072	3.21175	4	2.45684	0.426608
	One-way ANOVA
	Source	'SS'	'df'	'MS'	'F'	Prob>F'
	Columns	14.221	2	7.1105	21.6286	0.000365121
	Error	2.9588	9	0.328755
	Total	17.1798	11
	post hoc Bonferroni test: P < 0.05 awake vs. REMS, NREMS vs. REMS

## Sheet: Fig.2F
	Source data of Fig. 2F
	Wake-to-NREMS																						NREMS-to-Wake																						NREMS-to-REMS
	ATP (Z-score)	1	2	3	4	5	6	7	8	9	10	11	12		Two-way ANOVA								ATP (Z-score)	1	2	3	4	5	6	7	8	9	10	11	12		Two-way ANOVA								ATP (Z-score)	1	2	3	4
	No.204	-0.0484116	0.0544238	-0.00601217	0.000259884	-0.0518327	-0.120495	-0.113862	-0.171726	-0.123433	-0.0919915	-0.138836	-0.114837		Source	'SS'	'df'	'MS'	'F'	Prob>F'			No.204	0.552179	0.571821	0.551194	0.543542	0.842224	1.01387	0.709426	0.768798	0.682206	0.558706	0.457457	0.421251		Source	'SS'	'df'	'MS'	'F'	Prob>F'			No.204	0.748861	0.767342	0.582935	0.566707
	No.216	-0.0970094	-0.0919781	0.188988	-0.126432	-0.399384	-0.597741	-0.647195	-0.741218	-0.888046	-0.836238	-0.790103	-0.693832		Columns	2.86665	11	0.260604	4.73023	0.000244195			No.216	-0.16438	-0.222697	-0.20276	-0.0791902	0.289902	0.958862	0.4738	0.196136	0.222816	0.0917499	0.0616368	-0.0225017		Columns	5.2631	11	0.478463	5.78005	4.02102e-05			No.216	-0.428807	-0.141045	-0.232651	-0.727636
	No.224	-0.235067	0.185234	0.049833	-0.161372	-0.669359	-0.981592	-1.07002	-1.05845	-1.14177	-1.16817	-1.15967	-1.105		Rows	3.30428	3	1.10143	19.992	1.44453e-07			No.224	-0.983902	-1.07725	-1.05654	-1.02304	-0.558356	0.475886	0.412917	0.257793	0.536176	0.447627	0.208885	-0.116141		Rows	4.38142	3	1.46047	17.6432	5.19189e-07			No.224	0.315259	0.262035	0.144469	0.212197
	No.227	-0.196842	0.0218381	0.175004	-0.0190184	-0.142857	-0.302983	-0.349238	-0.192097	-0.0607122	-0.143511	-0.0275571	-0.129759		Error	1.81808	33	0.0550934					No.227	0.119624	-0.227593	-0.257463	-0.134271	0.19436	0.764458	0.656716	0.658841	0.469833	0.369896	0.29007	0.110561		Error	2.73169	33	0.0827784					No.227	-0.232193	-0.298599	-0.433709	-0.533117
	animal (n)	4	4	4	4	4	4	4	4	4	4	4	4		Total	7.98901	47						animal (n)	4	4	4	4	4	4	4	4	4	4	4	4		Total	12.3762	47						animal (n)	4	4	4	4
	average	-0.144332	0.0423794	0.101953	-0.0766407	-0.315858	-0.500703	-0.545079	-0.540873	-0.553489	-0.559977	-0.529042	-0.510856		post hoc Bonferroni test:								average	-0.11912	-0.23893	-0.241391	-0.173239	0.192033	0.803268	0.563215	0.470392	0.477758	0.366995	0.254512	0.0982923		post hoc Bonferroni test:								average	0.10078	0.147433	0.0152609	-0.120462
	SEM	0.0432341	0.057028	0.0476833	0.0396786	0.138918	0.188043	0.206215	0.217167	0.271688	0.264366	0.269196	0.239539		P < 0.05: 3 vs. 7-11								SEM	0.32372	0.336711	0.328431	0.32227	0.288013	0.121534	0.0711246	0.142879	0.09586	0.099592	0.0825296	0.117269		P < 0.05: 1 vs. 6, 2 vs. 6-7, 3 vs. 6-7, 4 vs. 6								SEM	0.267293	0.237975	0.223976	0.305751
	CBF (Z-score)	1	2	3	4	5	6	7	8	9	10	11	12		Two-way ANOVA								CBF (Z-score)	1	2	3	4	5	6	7	8	9	10	11	12		Two-way ANOVA								CBF (Z-score)	1	2	3	4
	No.204	0.150669	-0.00737939	-0.14329	-0.229169	-0.339854	-0.197447	-0.377671	-0.295057	-0.248564	-0.177698	-0.00128353	0.0734301		Source	'SS'	'df'	'MS'	'F'	Prob>F'			No.204	0.469009	0.488907	0.560836	1.06564	0.877866	1.01779	0.783319	0.489357	0.288542	-0.0287597	-0.200079	-0.412406		Source	'SS'	'df'	'MS'	'F'	Prob>F'			No.204	1.14067	1.28999	1.4961	1.64458
	No.216	0.048632	-0.0192546	-0.0293774	-0.0870313	-0.0868873	-0.0441773	-0.0930812	-0.0686218	-0.0186412	0.00546467	0.0781581	0.0981846		Columns	0.573146	11	0.0521042	5.87131	3.46488e-05			No.216	-0.391726	-0.383295	-0.392487	-0.357569	-0.372536	-0.466996	-0.409612	-0.523164	-0.586275	-0.725826	-0.708082	-0.745766		Columns	4.29585	11	0.390532	8.24336	1.05806e-06			No.216	0.704149	0.646233	0.744008	0.919386
	No.224	0.0238455	-0.000426217	-0.0234193	-0.162995	-0.357987	-0.378181	-0.309766	-0.352898	-0.156417	-0.137947	-0.160119	-0.0573791		Rows	0.20267	3	0.0675567	7.61256	0.000530729			No.224	-0.00241718	0.0967657	0.157201	0.308693	0.6937	0.141069	0.291303	-0.0919921	-0.0989806	-0.388779	-0.507812	-0.625286		Rows	6.11175	3	2.03725	43.0024	1.67001e-11			No.224	0.355561	0.387871	0.362046	0.246395
	No.227	0.131678	0.00418647	-0.135864	-0.231256	-0.257125	-0.179622	-0.157212	-0.488497	-0.0500867	-0.250797	-0.307917	-0.193809		Error	0.292854	33	0.00887437					No.227	0.305754	0.219546	0.414824	0.513345	1.215	-0.201825	0.431772	0.267536	-0.0792787	-0.0313909	-0.111526	0.004272		Error	1.56338	33	0.0473753					No.227	0.262434	0.608014	0.868762	1.12084
	animal (n)	4	4	4	4	4	4	4	4	4	4	4	4		Total	1.06867	47						animal (n)	4	4	4	4	4	4	4	4	4	4	4	4		Total	11.971	47						animal (n)	4	4	4	4
	average	0.0887061	-0.00571843	-0.0829877	-0.177613	-0.260463	-0.199857	-0.234433	-0.301268	-0.118427	-0.140244	-0.0977904	-0.0198934		post hoc Bonferroni test:								average	0.095155	0.105481	0.185094	0.382527	0.603507	0.12251	0.274196	0.0354344	-0.118998	-0.293689	-0.381875	-0.444797		post hoc Bonferroni test:								average	0.615704	0.733028	0.867728	0.982801
	SEM	0.0309554	0.00509984	0.0327296	0.0341008	0.0618827	0.0685874	0.0659139	0.0875038	0.0524457	0.0538988	0.0857854	0.0672704		P < 0.05: 1 vs. 4-8, 2 vs. 5; 8								SEM	0.189449	0.182347	0.209828	0.29396	0.342781	0.32334	0.25032	0.221395	0.179447	0.167026	0.137964	0.164791		P < 0.05: 3 vs. 12, 4 vs. 10-12, 5 vs. 9-12								SEM	0.199141	0.194188	0.235561	0.289154
	EEG delta power (Z-score)	1	2	3	4	5	6	7	8	9	10	11	12		Two-way ANOVA								EEG delta power (Z-score)	1	2	3	4	5	6	7	8	9	10	11	12		Two-way ANOVA								EEG theta freq (Z-score)	1	2	3	4
	No.204	-0.0137441	0.0895202	-0.0757761	0.154847	1.51059	1.65984	1.74044	1.78452	2.03875	2.27191	2.19819	2.14848		Source	'SS'	'df'	'MS'	'F'	Prob>F'			No.204	1.71571	1.68236	2.48647	0.830158	-0.00489721	-0.273837	-0.211277	-0.285836	-0.181749	0.50993	0.224175	0.070221		Source	'SS'	'df'	'MS'	'F'	Prob>F'			No.204	-0.797259	0.0898765	-0.0678837	0.346173
	No.216	-0.0815699	-0.206245	0.287815	-0.0846985	0.546276	0.672267	0.521996	0.686356	0.85591	1.21638	0.945917	1.0137		Columns	26.8728	11	2.44299	22.8417	2.5099e-12			No.216	0.751077	0.645941	0.710189	0.890853	-0.188631	1.01941	0.0499108	-0.0819418	-0.046752	-0.0810289	-0.221943	-0.0676361		Columns	27.3948	11	2.49043	9.85838	1.39045e-07			No.216	1.44077	1.76821	0.783666	0.341313
	No.224	-0.0131413	-0.0384641	0.0516054	0.240317	0.81319	1.61524	1.64991	1.81887	1.35951	1.90186	2.32398	2.14447		Rows	4.37491	3	1.4583	13.635	5.9495e-06			No.224	1.84481	1.84067	1.2281	1.57662	-0.151306	-0.26311	-0.320466	-0.276064	-0.439427	-0.175217	0.0823046	0.584514		Rows	0.635286	3	0.211762	0.838259	0.482636			No.224	-1.02803	-1.00141	-0.917101	0.0491751
	No.227	0.197673	-0.0929457	-0.104728	0.286922	1.83504	1.03666	1.9476	1.94616	1.24013	1.84533	2.00749	2.37336		Error	3.52945	33	0.106953					No.227	1.31798	1.47759	3.15484	1.82713	-0.5258	0.169384	-0.534255	0.583923	-0.490221	-0.356453	0.233852	0.0699937		Error	8.33649	33	0.252621					No.227	1.99437	0.990943	5.70023	2.90952
	animal (n)	4	4	4	4	4	4	4	4	4	4	4	4		Total	34.7772	47						animal (n)	4	4	4	4	4	4	4	4	4	4	4	4		Total	36.3665	47						animal (n)	4	4	4	4
	average	0.0223045	-0.0620337	0.0397292	0.149347	1.17627	1.246	1.46499	1.55897	1.37357	1.80887	1.86889	1.92		post hoc Bonferroni test:								average	1.4074	1.41164	1.8949	1.28119	-0.217659	0.162961	-0.254022	-0.0149797	-0.289537	-0.0256921	0.0795973	0.164273		post hoc Bonferroni test:								average	0.402461	0.461904	1.37473	0.911545
	SEM	0.0606218	0.0614252	0.0893947	0.082669	0.29923	0.238152	0.320444	0.292943	0.246379	0.218981	0.314462	0.306799		P < 0.05: 1 vs. 5-12, 2 vs. 5-12, 3 vs. 5-12, 4 vs. 5-12								SEM	0.245822	0.265832	0.561662	0.248515	0.1101	0.303571	0.1215	0.205081	0.105398	0.187464	0.106314	0.143793		P < 0.05: 1 vs. 5; 7-11, 2 vs. 5; 7-11, 3 vs. 5-12, 4 vs. 5; 7; 9								SEM	0.769083	0.596239	1.48304	0.669601
	EMG (Z-score)	1	2	3	4	5	6	7	8	9	10	11	12		Two-way ANOVA								EMG (Z-score)	1	2	3	4	5	6	7	8	9	10	11	12		Two-way ANOVA								EMG (Z-score)	1	2	3	4
	No.204	-0.273594	0.257141	0.0164525	-0.334554	-0.857073	-0.878797	-0.794704	-0.898061	-0.853617	-0.853136	-0.817894	-0.839922		Source	'SS'	'df'	'MS'	'F'	Prob>F'			No.204	-0.793691	-0.788384	-0.751069	-0.695249	2.06111	0.630564	-0.0607511	0.876423	0.214787	0.0637272	-0.148134	0.0510021		Source	'SS'	'df'	'MS'	'F'	Prob>F'			No.204	-0.742	-0.742673	-0.781105	-0.776628
	No.216	-0.229236	-0.206557	0.435793	-0.153773	-0.395049	-0.401948	-0.374201	-0.290981	-0.301557	-0.341192	-0.343194	-0.375101		Columns	3.55716	11	0.323378	12.1947	1.07021e-08			No.216	-0.4396	-0.426849	-0.467433	-0.453123	0.354155	2.28813	0.574266	-0.07082	0.0790213	0.14443	-0.25541	-0.149531		Columns	12.7611	11	1.1601	4.93185	0.000170366			No.216	-0.442059	-0.447771	-0.432188	-0.454663
	No.224	0.0820046	0.0103443	-0.092349	-0.0943629	-0.562057	-0.532723	-0.681236	-0.755165	-0.735779	-0.776424	-0.843394	-0.771013		Rows	0.82482	3	0.27494	10.3681	5.86574e-05			No.224	-0.671594	-0.563282	-0.706439	-0.750185	0.62574	0.0801377	0.284373	0.165429	0.379126	0.424831	0.583409	-0.237929		Rows	0.381866	3	0.127289	0.541132	0.657499			No.224	-0.792716	-0.657416	-0.617839	-0.61543
	No.227	-0.1448	0.153107	-0.00830775	-0.16497	-0.281194	-0.548201	-0.59694	-0.452295	-0.515506	-0.422812	-0.565321	-0.608812		Error	0.875093	33	0.026518					No.227	-0.63603	-0.682034	-0.629746	-0.664692	-0.152604	0.199467	1.15235	0.402353	0.0833086	-0.126084	-0.32909	-0.235254		Error	7.76248	33	0.235227					No.227	-0.654604	-0.654083	-0.659249	-0.679883
	animal (n)	4	4	4	4	4	4	4	4	4	4	4	4		Total	5.25707	47						animal (n)	4	4	4	4	4	4	4	4	4	4	4	4		Total	20.9055	47						animal (n)	4	4	4	4
	average	-0.141406	0.0535091	0.0878971	-0.186915	-0.523843	-0.590417	-0.61177	-0.599126	-0.601615	-0.598391	-0.642451	-0.648712		post hoc Bonferroni test:								average	-0.635229	-0.615137	-0.638672	-0.640812	0.722099	0.799576	0.487559	0.343346	0.189061	0.126726	-0.0373063	-0.142928		post hoc Bonferroni test:								average	-0.657845	-0.625486	-0.622595	-0.631651
	SEM	0.0791157	0.100367	0.118279	0.0515939	0.125156	0.101569	0.0889518	0.138511	0.122118	0.127007	0.11785	0.103269		P < 0.05: 1 vs. 6-12, 2 vs. 5-12, 3 vs. 5-12, 4 vs. 11-12								SEM	0.0734303	0.0777982	0.062335	0.0650148	0.47458	0.510073	0.256805	0.202246	0.070757	0.114405	0.210214	0.0678245		P < 0.05: 1 vs. 5-6, 2 vs. 5-6, 3 vs. 5-6, 4 vs. 5-6								SEM	0.0773769	0.0626848	0.0723107	0.0676587
[truncated: 33 more columns]

## Sheet: Fig.3D
	Source data of Fig. 3D
									Paired t-test
	NREMS								vs. CBF peak	vs. CBF trough
		No.204	No.216	No.224	No.227	animal (n)	average	SEM	p. value	p. value
	ATP peak	1.714	1.611	1.756	2.445	4	1.8815	0.190287	0.0415818	0.0745566
	CBF peak	0.848	1.001	0.908	0.425	4	0.7955	0.127447
	CBF trough	3.228	2.416	2.392	2.572	4	2.652	0.196102

## Sheet: Fig.3B
	Source data of Fig. 3B
									Paired t-test
	Wake								vs. CBF peak	vs. CBF trough
		No.204	No.216	No.224	No.227	animal (n)	average	SEM	p. value	p. value
	ATP peak	3.276	1.73	3.693	1.267	4	2.4915	0.587248	0.0337882	0.685076
	CBF peak	0.528	0.039	0.644	0.621	4	0.458	0.1419
	CBF trough	3.671	1.963	2.767	2.293	4	2.6735	0.371185

[truncated: 8 more sheets: Fig.4B, Fig.4F,G, Fig.4H, S.Fig.1, S.Fig.2, S.Fig.3B, S.Fig.4, S.Fig.6]
